# Supplementary material for: A Systematic Review and Meta-Analysis of Associated Factors of Gender-Based Violence against Women in Sub-Saharan Africa
Source: Int J Environ Res Public Health. 2021 Apr 21;18(9):4407. doi: 10.3390/ijerph18094407 (PMC8122481; doi:10.3390/ijerph18094407)
Supplement: Supplementary file 1 [file ijerph-18-04407-s001.zip]

Archive with 1 entries (1 files):
- ijerph-1125809-supplementary.pdf
